# Supplementary material for: De-Escalation Surgery in cT3-4 Breast Cancer Patients after Neoadjuvant Therapy: Predictors of Breast Conservation and Comparison of Long-Term Oncological Outcomes with Mastectomy
Source: Cancers (Basel). 2024 Mar 16;16(6):1169. doi: 10.3390/cancers16061169 (PMC10969431; doi:10.3390/cancers16061169)
Supplement: Supplementary file 1 [file cancers-16-01169-s001.zip]

Archive with 1 entries (1 files):
- neoadiuvanti_database_T3-4_xcalcoli.xlsx
