# Supplementary material for: De-Escalation Surgery in cT3-4 Breast Cancer Patients after Neoadjuvant Therapy: Predictors of Breast Conservation and Comparison of Long-Term Oncological Outcomes with Mastectomy
Source: Cancers (Basel). 2024 Mar 16;16(6):1169. doi: 10.3390/cancers16061169 (PMC10969431; doi:10.3390/cancers16061169)
Supplement: Supplementary file 1 [file cancers-16-01169-s001.zip › neoadiuvanti_database_T3-4_xcalcoli.xlsx]

## Sheet: Foglio1
Identification number of patients	Date of birth	Date first operation	Age first operation	Menopausal status	Mammography	Breast and axillary ultrasound	Date of breast biopsy	Axillary biopsy	Magnetic resonance imaging	Size of the breast tumor before neoadjuvant therapy (mm)	PET	focality of breast tumor	cT	cN	cM	Estrogen receptor (%) on biopsy	Progesterone receptor (%) on biopsy	Ki67 (%) on biopsy	HER2 status on biopsy	FISH test on biopsy	Type of fist drug used for neoadjuvant therapy	Type of second drug used for neoadjuvant therapy	Name of fist drug used for neoadjuvant therapy	Name of second drug used for neoadjuvant therapy	Number of cycles of the first drug of neoadjuvant chemotherapy	Number of cycles of the second drug of neoadjuvant chemotherapy	Type of breast surgery	Sentinel lymph node biopsy	Number of sentinel lymph nodes removed	pN (sn)	Axillary lymph node dissection	Total number of removed axillary lymph nodes	Number of metastatic axillary lymph nodes	Histotype	Lympho-vascular invasion	Size of the breast tumor after neoadjuvant therapy (mm)	Estrogen receptor (%) definitive	Progesterone receptor (%) definitive	Ki67 (%) definitive	HER2 status definitive	FISH test definitive	Biological	ypT	ypN	ypT0	pCR	Radiotherapy	Adjuvant chemotherapy	Biological therapy
1364568	1934-10-05	2009-10-16	75	1	0	1	2009-06-15	0	0	25	1	1	4	0	0	°	°	°	°	°	Anthracycline	°	FEC	°	3	°	2	0	°	°	1	9	5	1	1	41	90	70	10	3+	°	2	4	2a	0	0	1	1	1
205616	1935-11-30	2011-06-24	76	1	0	1	2010-12-29	0	0	°	0	2	4	1	0	90	10	15	0/1+	°	Taxanes	°	Paclitaxel	°	13	°	2	0	°	°	1	5	1	1	0	13	95	40	1	0/1+	°	1	1c	1a	0	0	1	0	0
185339	1937-01-28	2013-12-20	76	1	0	1	2013-03-20	0	0	51	0	1	3	1	0	60	0	20	0/1+	°	Anthracycline	Taxanes	AC	Paclitaxel	4	9	1	0	°	°	1	31	1	1	1	42	90	90	20	0/1+	°	1	2	1a	0	0	1	0	0
686447	1937-09-09	2009-06-12	72	1	0	1	2009-01-09	0	0	°	0	1	3	1	1	70	70	5	3+	°	Anthracycline	Taxanes	AC	Docetaxel + Trastuzumab	4	3+3	1	0	°	°	1	10	10	0	0	55	50	10	5	0/1+	°	1	3	3a	0	0	1	0	1
1466684	1937-09-16	2012-01-25	74	1	0	1	2011-04-13	0	0	°	0	1	4	1	0	95	40	10	0/1+	°	Anthracycline	Taxanes	AC	Docetaxel	4	4	2	0	°	°	1	14	14	2	1	110	95	30	20	0/1+	°	1	3	3a	0	0	1	0	0
982868	1939-03-07	2009-09-25	70	1	0	1	2009-04-15	0	0	71	0	2	4	1	1	90	90	10	0/1+	°	Anthracycline	°	AC	°	6	°	2	0	°	°	1	19	8	1	1	33	90	70	10	0/1+	°	1	4	3a	0	0	1	0	0
56047	1940-03-08	2017-07-11	76	1	1	1	2016-11-21	0	0	°	1	1	4	1	0	0	0	60	3+	°	Anthracycline	Taxanes	EC	Paclitaxel + Trastuzumab	4	12+12	2	1	2	0 (sn)	0	°	°	1	0	11	0	0	50	3+	°	2	1c	0	0	0	1	0	1
1837002	1940-04-19	2016-09-29	76	1	1	1	2016-05-13	0	0	63	0	1	4	0	0	100	95	75	0/1+	°	Taxanes	°	Paclitaxel	°	10	°	1	0	°	°	1	30	3	1	0	14	80	80	5	0/1+	°	1	1c	1a	0	0	1	0	0
470416	1941-06-23	2006-10-27	71	1	1	1	2006-02-15	0	0	21	0	1	4	1	1	90	70	15	0/1+	°	Anthracycline	°	AC	°	6	°	1	0	°	°	1	6	3	1	0	13	90	75	16	0/1+	°	1	1c	1a	0	0	1	0	0
1418747	1943-01-18	2010-11-15	67	1	1	1	2010-07-01	1	0	70	0	1	3	1	0	90	30	10	0/1+	°	Anthracycline	°	AC	°	4	°	2	0	°	°	1	17	10	2	0	65	90	40	2	0/1+	°	1	3	3a	0	0	1	0	0
1372526	1943-10-04	2011-01-13	66	1	1	1	2009-11-17	0	0	80	0	1	3	0	0	0	0	35	3+	°	Taxanes	Trastuzumab	Docetaxel	Trastuzumab	8	10	2	0	°	°	1	12	0	1	0	0	°	°	°	°	°	2	0	0	1	1	0	0	0
1832659	1947-04-03	2017-06-22	69	1	1	1	2016-09-01	0	0	50	1	1	4	1	1	0	0	70	0/1+	°	Anthracycline	Taxanes	AC	Paclitaxel	4	12	2	0	°	°	1	23	6	1	0	60	0	0	85	0/1+	°	3	4	2a	0	0	1	0	0
5061718	1947-10-04	2018-07-25	71	1	1	1	2017-12-28	0	0	70	0	1	4	0	0	95	90	60	0/1+	°	Anthracycline	Taxanes	AC	Paclitaxel	4	12	2	1	1	1(sn)	1	15	13	1	1	70	95	30	15	0/1+	°	1	4	3a	0	0	1	0	0
1631358	1948-05-13	2014-11-06	65	1	1	1	2013-10-18	0	0	°	1	1	4	1	1	90	20	70	0/1+	°	Anthracycline	°	AC	°	6	°	2	0	°	°	1	5	1	1	1	0	°	°	°	°	°	1	1mic	1a	0	0	1	0	0
1717145	1948-08-28	2015-09-01	67	1	1	1	2015-01-08	1	1	82	0	1	3	1	1	90	2	20	2+	0	Anthracycline	Taxanes	AC	Paclitaxel	4	12	2	1	3	1(sn)	1	10	5	1	1	65	90	0	3	2+	0	1	2	2a	0	0	1	0	0
217929	1949-11-29	2016-02-09	66	1	1	1	2016-06-25	0	0	20	1	1	4	1	1	90	0	30	0/1+	°	Anthracycline	Taxanes	AC	Docetaxel	4	4	2	0	°	°	1	8	4	1	1	64	90	0	5	0/1+	°	1	3	2a	0	0	1	0	0
534975	1949-12-08	2009-05-14	60	1	0	1	2009-12-05	0	0	°	0	1	4	0	0	95	95	20	2+	°	Anthracycline + Taxanes	°	AT	°	6	°	2	1	1	1(sn)	1	15	1	1	0	23	90	90	7	0/1+	°	1	2	1a	0	0	1	0	0
5105226	1951-03-27	2019-04-09	67	1	0	1	2018-08-24	0	0	74	1	1	4	1	0	0	0	30	3+	°	Anthracycline	Taxanes	AC	Docetaxel + Trastuzumab	4	4+4	1	0	°	°	1	22	0	1	0	0	°	°	°	°	°	2	0	0	1	1	1	0	0
59105226	1951-03-27	2019-04-09	67	1	0	1	2018-08-24	0	0	74	1	1	4	1	0	0	0	30	3+	°	Anthracycline	Taxanes	AC	Docetaxel + Trastuzumab	4	4+4	1	0	°	°	1	22	0	1	0	0	°	°	°	°	°	2	0	0	1	1	1	0	0
521105226	1951-03-27	2019-04-09	67	1	0	1	2018-08-24	0	0	74	1	1	4	1	0	0	0	30	3+	°	Anthracycline	Taxanes	AC	Docetaxel + Trastuzumab	4	4+4	1	0	°	°	1	22	0	1	0	0	°	°	°	°	°	2	0	0	1	1	1	0	0
1810686	1952-02-01	2016-11-16	64	1	0	1	°	0	0	51	0	1	3	1	0	100	5	20	3+	°	Anthracycline	Taxanes	AC	Docetaxel + Trastuzumab	4	4+4	2	0	°	°	1	25	15	1	1	16	90	5	40	3+	°	2	1c	3a	0	0	1	0	1
5016207	1953-02-06	2018-02-28	64	1	0	1	2017-05-26	0	0	°	1	1	4	1	1	90	35	10	0/1+	°	Anthracycline	°	AC	°	4	°	1	1	1	0 (sn)	0	°	°	1	1	23	90	5	10	2+	1	2	2	0	0	0	1	0	1
1786348	1954-01-31	2016-06-23	62	1	1	1	2016-01-15	1	1	21	1	1	4	1	1	90	0	22	0/1+	°	Anthracycline + Taxanes	°	AT	°	6	°	2	1	1	1(sn)	1	42	40	1	1	54	90	20	10	2+	0	1	3	3a	0	0	1	1	0
1784639	1954-08-06	2016-01-13	61	1	1	1	2015-06-15	0	0	°	0	1	3	1	0	100	80	10	0/1+	°	Anthracycline	Taxanes	EC	Docetaxel	3	3	2	0	°	°	1	31	3	1	0	80	90	30	10	2+	0	1	3	3b	0	0	1	0	0
212235	1954-08-28	2008-11-20	54	1	1	1	2008-05-29	0	0	35	0	1	4	0	0	90	90	10	0/1+	°	Anthracycline + Taxanes	°	AT	°	6	°	2	0	°	°	1	20	0	1	0	23	90	75	5	2+	0	1	2	0	0	0	0	0	0
1466155	1954-09-02	2011-09-19	57	1	1	1	2011-02-15	0	0	97	0	1	3	1	0	100	0	10	0/1+	°	Anthracycline + Taxanes	°	AT	°	6	°	1	0	°	°	1	24	1	2	1	4	80	0	30	0/1+	°	1	1a	1a	0	0	1	0	0
1476145	1954-11-07	2012-01-03	57	1	1	1	2011-05-30	0	0	100	0	1	4	1	0	80	0	20	0/1+	°	Anthracycline	Taxanes	AC	Docetaxel	4	4	2	0	°	°	1	8	8	0	1	15	90	0	25	2+	0	1	4	3a	0	0	1	0	0
1580823	1955-02-19	2013-10-10	58	1	0	1	2013-01-17	0	0	°	1	1	4	1	1	90	35	20	0/1+	°	Anthracycline	°	AC	°	6	°	2	0	°	°	0	°	°	1	1	30	90	60	25	0/1+	°	1	4	0	0	0	0	1	0
1828501	1955-06-15	2016-09-09	61	1	0	1	2016-02-11	0	0	°	0	1	3	1	0	98	90	38	0/1+	°	Anthracycline	Taxanes	AC	Paclitaxel + Trastuzumab	4	12+12	2	0	°	°	1	15	5	1	0	18	75	30	12	0/1+	°	1	1c	2a	0	0	1	0	0
65171	1955-07-30	2012-08-02	57	1	0	1	2012-01-13	0	1	60	0	1	3	1	0	0	0	35	3+	°	Anthracycline	Trastuzumab	AC	Trastuzumab	4	4	2	0	°	°	1	19	0	1	0	15	0	0	5	3+	°	2	1c	0	0	0	1	0	1
697227	1955-10-07	2009-01-13	54	1	0	1	2008-08-15	0	0	51	0	1	3	0	0	70	20	10	2+	1	Anthracycline	°	FEC	°	4	°	2	0	°	°	1	16	0	1	0	26	95	50	10	3+	°	2	2	0	0	0	0	0	1
1604518	1956-09-16	2013-05-24	57	1	1	1	2013-02-15	0	0	°	0	1	4	0	0	0	0	30	0/1+	°	Anthracycline	°	EC	°	3	°	2	1	1	0 (sn)	0	°	°	1	1	11	0	0	35	0/1+	°	3	1c	0	0	0	1	1	0
1509413	1957-06-17	2012-02-29	55	1	1	1	2011-12-15	0	0	51	0	1	3	1	0	95	70	20	0/1+	°	Anthracycline + Taxanes	°	AT	°	3	°	2	0	°	°	1	30	29	0	1	23	95	70	30	2+	0	1	2	3a	0	0	1	1	0
641527	1957-11-30	2009-01-08	52	1	0	1	2008-06-01	0	0	50	0	1	4	1	0	80	60	15	3+	°	Anthracycline	°	AC	°	5	°	1	1	1	0 (sn)	0	°	°	1	0	0	°	°	°	°	°	2	1mic	0	0	0	1	0	0
1658323	1957-12-12	2014-08-26	57	1	1	1	2014-03-13	0	1	55	0	1	3	0	0	90	1	5	0/1+	°	Anthracycline	°	AC	°	4	°	2	1	1	0 (sn)	0	°	°	0	0	22	40	0	10	0/1+	°	1	2	0	0	0	1	1	0
1627196	1958-03-21	2014-06-05	55	1	1	1	2013-10-16	0	1	63	1	1	3	1	0	0	0	35	3+	°	Anthracycline	Taxanes	AC	Docetaxel + Trastuzumab	4	4+4	2	1	1	0 (sn)	0	°	°	1	0	0	°	°	°	°	°	2	is	0	0	0	1	0	1
65682	1958-07-14	2019-07-02	61	1	0	1	2018-11-21	1	1	100	1	2	3	1	0	0	0	20	3+	°	Anthracycline	Taxanes	AC	Docetaxel + Trastuzumab	4	4+4	2	1	3	0 (sn)	0	°	°	1	0	0	°	°	°	°	°	2	is	0	0	0	0	0	1
1734098	1958-07-20	2016-01-07	57	1	1	1	2015-04-21	0	0	°	1	1	4	1	0	90	0	50	0/1+	°	Anthracycline	Taxanes	AC	Paclitaxel	4	12	2	0	°	°	1	13	9	1	1	3	90	0	10	0/1+	°	1	1a	2a	0	0	1	0	0
1703271	1959-04-13	2015-05-08	55	1	0	1	2014-11-07	0	0	53	1	2	3	0	0	90	30	50	0/1+	°	Anthracycline	°	FEC	°	6	°	2	1	2	1(sn)	1	14	11	1	1	52	85	45	40	0/1+	°	1	3	3a	0	0	1	1	0
616034	1959-05-20	2008-12-05	49	1	0	1	2008-06-16	0	0	51	0	1	3	1	1	95	80	5	0/1+	°	Anthracycline	°	AC	°	6	°	1	0	°	°	0	°	°	1	1	65	80	50	5	0/1+	°	1	3	0	0	0	0	0	0
1694951	1959-12-20	2015-06-11	55	1	1	1	2014-09-30	0	1	17	1	1	4	1	0	0	0	40	3+	°	Anthracycline	Taxanes	AC	Docetaxel + Trastuzumab	4	4+4	2	1	1	0 (sn)	0	°	°	1	0	0	°	°	°	°	°	2	is	0	0	0	1	0	1
1585523	1960-03-07	2013-02-14	53	1	1	1	2012-07-10	1	1	60	0	1	4	1	0	100	33	7	0/1+	°	Anthracycline + Taxanes	CMF	AT	CMF	4	6	2	0	°	°	1	19	1	1	0	35	95	95	5	0/1+	°	1	2	1a	0	0	0	0	0
5114686	1960-09-23	2019-03-06	59	1	1	1	2018-10-12	0	0	30	1	1	4	0	0	90	80	10	0/1+	°	Anthracycline	Taxanes	AC	Docetaxel	4	4	1	1	2	1(sn)	1	9	6	1	1	32	90	55	20	2+	0	1	2	2a	0	0	1	0	0
1724673	1960-12-30	2015-06-09	55	1	1	1	2015-03-03	0	1	51	1	1	3	1	0	90	25	35	0/1+	°	Anthracycline	°	AC	°	3	°	1	0	°	°	1	10	10	1	1	38	85	5	35	0/1+	°	1	2	3a	0	0	1	1	0
5016384	1961-07-11	2017-05-31	56	1	1	1	2017-01-15	0	1	51	1	1	3	1	1	0	5	85	0/1+	°	Anthracycline	°	AC	°	4	°	2	1	1	0 (sn)	0	°	°	1	1	45	0	0	90	0/1+	°	3	2	0	0	0	1	1	0
1666359	1961-10-01	2014-05-16	53	1	1	1	2013-09-15	0	1	80	0	1	3	1	0	92	60	72	3+	°	Anthracycline	Taxanes	FEC	Paclitaxel + Trastuzumab	4	12+12	2	1	4	0 (sn)	0	°	°	1	0	4	85	0	15	3+	°	2	1a	0	0	0	0	0	1
1605218	1962-02-28	2014-01-30	51	1	1	1	2013-06-03	0	0	14	1	1	4	1	0	5	0	35	3+	°	Anthracycline	Taxanes	AC	Paclitaxel + Trastuzumab	4	12+12	2	0	°	°	1	8	7	1	1	90	0	0	25	3+	°	2	3	2a	0	0	1	0	1
122687	1962-03-10	2009-05-15	46	1	1	1	2009-04-15	0	0	30	0	2	4	1	0	0	0	85	3+	°	Anthracycline	°	AC	°	3	°	2	0	°	°	1	31	11	1	1	55	0	0	20	3+	°	2	3	3a	0	0	1	1	1
5132857	1962-09-06	2019-02-01	57	1	1	1	2018-06-14	1	1	70	0	1	3	1	0	95	80	30	0/1+	°	Anthracycline	Taxanes	AC	Paclitaxel	4	12	1	1	3	1(sn)	1	25	6	1	0	40	60	0	3	0/1+	°	1	2	2a	0	0	1	0	0
1534367	1962-12-16	2012-10-17	50	0	1	1	2012-04-20	0	0	51	0	1	3	1	0	85	65	35	0/1+	°	Anthracycline	°	AC	°	6	°	2	0	°	°	1	6	6	1	1	12	99	2	5	2+	0	1	1c	2a	0	0	1	0	0
270379	1963-01-19	2009-03-03	45	0	1	1	2008-06-15	0	0	°	0	1	3	1	0	80	60	8	0/1+	°	Anthracycline + Taxanes	°	AT	°	6	°	1	1	1	1(sn)	1	26	10	1	0	21	70	40	1	2+	0	1	2	3a	0	0	1	0	0
5065875	1963-04-05	2018-10-04	55	0	1	1	2018-02-22	0	0	90	1	1	3	0	0	80	0	30	3+	°	Anthracycline	Taxanes	AC	Docetaxel + Trastuzumab	4	4+4	2	1	1	0 (sn)	0	°	°	1	1	6	0	0	10	3+	°	2	1b	0	0	0	1	0	1
1649805	1963-08-25	2014-10-30	51	1	0	1	2014-01-22	0	0	°	1	2	4	1	1	50	50	25	3+	°	Anthracycline	Taxanes	AC	Docetaxel + Trastuzumab	4	4+4	2	0	°	°	1	10	1	1	0	73	10	10	30	3+	°	2	4	1a	0	0	1	0	1
1633337	1964-05-31	2014-07-08	49	0	1	1	2013-10-28	0	0	11	0	1	4	0	0	80	3	10	0/1+	°	Anthracycline	Taxanes	AC	Docetaxel	4	4	2	0	°	°	1	17	5	1	0	18	60	3	3	0/1+	°	1	1c	2a	0	0	1	0	0
1664832	1964-07-30	2014-04-14	49	0	1	1	2013-10-15	0	1	51	0	2	3	1	0	100	0	20	3+	°	Anthracycline	Taxanes	EC	Docetaxel + Trastuzumab	2	2+2	1	0	°	°	1	20	0	1	0	0	°	°	°	°	°	2	0	0	1	1	1	0	0
19664832	1964-07-30	2014-04-14	49	0	1	1	2013-10-15	0	1	51	0	2	3	1	0	100	0	20	3+	°	Anthracycline	Taxanes	EC	Docetaxel + Trastuzumab	2	2+2	1	0	°	°	1	20	0	1	0	0	°	°	°	°	°	2	0	0	1	1	1	0	0
121664832	1964-07-30	2014-04-14	49	0	1	1	2013-10-15	0	1	51	0	2	3	1	0	100	0	20	3+	°	Anthracycline	Taxanes	EC	Docetaxel + Trastuzumab	2	2+2	1	0	°	°	1	20	0	1	0	0	°	°	°	°	°	2	0	0	1	1	1	0	0
1796692	1964-08-25	2016-11-02	52	1	1	1	2016-03-03	0	0	°	1	1	3	1	0	5	0	15	3+	°	Anthracycline	Taxanes	AC	Docetaxel + Trastuzumab	4	4+4	2	0	°	°	1	24	2	1	0	5	0	0	5	3+	°	2	1a	1mi	0	0	1	0	1
1893679	1964-10-10	2017-06-15	53	1	1	1	2016-09-15	1	0	51	0	1	3	0	0	0	0	80	0/1+	°	Anthracycline	Taxanes	EC	Paclitaxel	4	12	2	1	2	0 (sn)	0	°	°	1	0	17	0	0	80	0/1+	°	3	1c	0	0	0	0	0	0
65104	1964-12-16	2016-01-14	51	0	0	1	2015-06-01	0	0	°	0	1	4	0	0	75	60	25	0/1+	°	Anthracycline	Taxanes	AC	Docetaxel	4	4	2	0	°	°	1	8	6	0	0	74	90	70	4	0/1+	°	1	4	2a	0	0	1	0	0
1677372	1965-04-05	2014-06-27	49	1	1	1	2013-09-15	0	1	51	0	1	3	0	0	0	0	83	0/1+	°	Anthracycline	Taxanes	EC	Docetaxel	4	4	1	1	2	0 (sn)	0	°	°	1	0	14	0	0	55	0/1+	°	3	1c	0	0	0	1	0	0
1859360	1965-09-09	2017-06-22	51	1	1	1	2016-11-25	0	1	40	1	1	4	0	0	95	70	33	3+	°	Anthracycline	Taxanes	EC	Paclitaxel + Trastuzumab	4	12+12	2	0	°	°	1	15	2	1	0	12	90	80	5	3+	°	2	1c	1mi	0	0	1	0	1
1825098	1965-10-07	2016-07-15	50	0	1	1	2015-11-30	0	1	70	1	1	3	0	0	65	40	40	3+	°	Anthracycline	Taxanes	AC	Paclitaxel + Trastuzumab	4	12+12	2	1	2	0 (sn)	0	°	°	1	0	0	°	°	°	°	°	2	0	0	1	1	1	0	0
19825098	1965-10-07	2016-07-15	50	0	1	1	2015-11-30	0	1	70	1	1	3	0	0	65	40	40	3+	°	Anthracycline	Taxanes	AC	Paclitaxel + Trastuzumab	4	12+12	2	1	2	0 (sn)	0	°	°	1	0	0	°	°	°	°	°	2	0	0	1	1	1	0	0
121825098	1965-10-07	2016-07-15	50	0	1	1	2015-11-30	0	1	70	1	1	3	0	0	65	40	40	3+	°	Anthracycline	Taxanes	AC	Paclitaxel + Trastuzumab	4	12+12	2	1	2	0 (sn)	0	°	°	1	0	0	°	°	°	°	°	2	0	0	1	1	1	0	0
1783909	1966-03-04	2016-09-08	50	1	0	1	2016-01-07	0	0	°	1	2	3	1	0	0	0	85	0/1+	°	Anthracycline	Taxanes	AC	Paclitaxel	4	12	2	1	1	0 (sn)	0	°	°	1	1	7	0	0	70	0/1+	°	3	1b	0	0	0	1	0	0
1943649	1966-04-30	2018-11-16	52	1	1	1	2018-05-15	0	0	51	1	1	3	0	0	95	95	80	2+	1	Anthracycline	Taxanes	AC	Paclitaxel + Trastuzumab	4	12+12	1	1	1	0 (sn)	0	°	°	1	0	12	90	20	5	2+	1	2	1c	0	0	0	1	0	1
1564233	1966-05-22	2013-01-23	46	0	1	1	2012-09-17	0	0	100	0	1	3	0	0	66	33	25	0/1+	°	Anthracycline	°	AC	°	4	°	2	0	°	°	1	35	23	1	1	48	95	25	5	0/1+	°	1	2	3a	0	0	1	1	0
5139963	1967-04-12	2019-12-03	52	1	1	1	2019-04-26	1	1	100	1	1	3	1	0	0	0	60	2+	1	Anthracycline	Taxanes	AC	Docetaxel + Trastuzumab	4	4+4	2	1	2	1(sn)	1	11	1	1	0	0	°	°	°	°	°	2	0	1a	1	0	1	0	1
160338	1967-07-28	2012-05-17	44	0	1	1	2011-10-19	0	0	80	0	1	3	0	0	0	0	60	0/1+	°	Anthracycline	Taxanes	FEC	Paclitaxel	4	12	2	1	1	0 (sn)	0	°	°	1	1	8	0	0	10	0/1+	°	3	1b	0	0	0	1	0	0
1608419	1967-08-12	2014-02-26	46	1	1	1	2013-04-15	0	0	°	1	1	4	1	0	80	80	22	2+	°	Anthracycline	Taxanes	AC	Docetaxel	4	4	2	0	°	°	1	29	0	1	1	18	80	85	25	0/1+	°	1	1c	0	0	0	1	0	0
157655	1968-02-12	2013-12-13	45	0	0	1	2013-05-20	0	0	51	0	1	3	1	0	0	3	50	3+	°	Anthracycline	Taxanes	AC	Docetaxel + Trastuzumab	4	4+4	1	0	°	°	1	18	0	1	0	0	°	°	°	°	°	2	0	0	1	1	1	0	0
1957655	1968-02-12	2013-12-13	45	0	0	1	2013-05-20	0	0	51	0	1	3	1	0	0	3	50	3+	°	Anthracycline	Taxanes	AC	Docetaxel + Trastuzumab	4	4+4	1	0	°	°	1	18	0	1	0	0	°	°	°	°	°	2	0	0	1	1	1	0	0
12157655	1968-02-12	2013-12-13	45	0	0	1	2013-05-20	0	0	51	0	1	3	1	0	0	3	50	3+	°	Anthracycline	Taxanes	AC	Docetaxel + Trastuzumab	4	4+4	1	0	°	°	1	18	0	1	0	0	°	°	°	°	°	2	0	0	1	1	1	0	0
1755982	1968-02-24	2016-02-19	47	0	1	1	2015-07-24	0	0	°	1	1	3	1	0	0	0	°	3+	°	Anthracycline	Taxanes	AC	Docetaxel + Trastuzumab	4	4+4	2	0	°	°	1	14	1	1	0	2	0	0	10	3+	°	2	1a	1a	0	0	1	0	1
298582	1968-03-31	2018-01-12	49	0	1	1	°	0	0	18	1	1	4	1	0	0	0	45	3+	°	Anthracycline	Taxanes	AC	Docetaxel + Trastuzumab	4	4+4	2	0	°	°	1	3	2	1	1	3	0	0	20	3+	°	2	1a	1a	0	0	1	0	1
1752257	1968-08-13	2016-02-05	47	0	1	1	2015-07-17	0	0	30	0	1	3	0	0	85	85	30	3+	°	Anthracycline	Taxanes	AC	Docetaxel + Trastuzumab	4	4+4	1	1	1	0 (sn)	0	°	°	1	0	30	70	1	10	3+	°	2	2	0	0	0	1	0	1
1685731	1968-10-01	2015-02-09	46	0	0	1	2014-07-31	0	0	115	1	1	4	1	1	0	0	90	0/1+	°	Anthracycline	Taxanes	AC	Docetaxel	4	2	2	0	°	°	0	°	°	1	0	75	0	0	35	0/1+	°	3	4	0	0	0	0	0	0
1573660	1968-11-05	2017-08-31	49	0	0	1	2017-01-10	0	0	°	1	1	3	1	0	95	90	5	0/1+	°	Anthracycline	Taxanes	AC	Docetaxel	4	4	2	0	°	°	1	12	1	0	0	35	85	15	5	0/1+	°	1	2	1a	0	0	1	0	0
1537925	1969-01-15	2012-10-17	43	0	1	1	2012-04-15	0	1	60	0	1	3	1	1	2	2	°	3+	°	Taxanes	Trastuzumab	Paclitaxel	Trastuzumab	12	12	2	0	°	°	1	21	0	1	0	4	2	55	25	3+	°	2	1a	0	0	0	0	0	1
1635054	1969-04-14	2014-04-29	49	0	1	1	2013-11-11	0	1	55	0	2	3	0	0	100	80	15	0/1+	°	Anthracycline	°	AC	°	4	°	1	1	1	0 (sn)	0	°	°	1	0	17	95	20	10	0/1+	°	1	1c	0	0	0	1	0	0
1892526	1970-12-08	2017-06-05	46	1	1	1	2016-11-15	0	0	70	0	1	3	1	0	60	1	38	0/1+	°	Anthracycline	Taxanes	AC	Paclitaxel	4	12	2	0	°	°	1	20	5	1	1	45	70	10	5	0/1+	°	1	2	2a	0	0	1	0	0
1511203	1971-04-13	2012-07-23	40	0	0	1	2011-12-16	1	1	51	1	1	3	1	0	50	60	20	0/1+	°	Anthracycline	Taxanes	AC	Docetaxel	4	4	2	0	°	°	1	29	5	1	1	18	80	50	20	0/1+	°	1	1c	2a	0	0	1	0	0
1659800	1971-04-28	2014-07-10	43	0	1	1	2014-03-20	0	0	51	0	1	3	1	0	0	0	60	0/1+	°	Anthracycline	°	AC	°	3	°	2	0	°	°	1	15	10	1	1	120	0	0	90	0/1+	°	3	4	2a	0	0	1	0	0
1712285	1971-05-16	2019-10-22	48	1	1	1	2019-03-15	1	1	100	1	2	3	1	0	0	0	46	3+	°	Anthracycline	Taxanes	EC	Docetaxel + Trastuzumab	4	4+4	1	1	3	0 (sn)	0	°	°	1	1	0	°	°	°	°	°	2	1mic	0	0	0	1	0	1
1851331	1971-09-21	2016-11-24	45	0	1	1	2016-05-12	1	0	51	1	1	3	1	0	75	50	30	3+	°	Anthracycline	Taxanes	AC	Docetaxel + Trastuzumab	4	4+4	1	1	1	Mi(sn)	1	11	1	1	1	11	85	0	5	3+	°	2	1c	1a	0	0	1	0	1
1741925	1972-01-29	2016-01-26	43	0	1	1	2015-05-26	0	1	80	1	1	3	1	0	0	0	40	3+	°	Anthracycline	Taxanes	AC	Docetaxel + Trastuzumab	4	4+4	2	1	3	0 (sn)	0	°	°	1	0	0	°	°	°	°	°	2	is	0	0	0	1	0	1
1858177	1972-03-12	2017-11-21	45	0	1	1	2016-12-16	0	1	°	1	1	4	1	1	70	50	70	0/1+	°	Taxanes	°	Docetaxel	°	8	°	2	0	°	°	1	9	0	1	0	4	95	40	2	0/1+	°	1	1a	0	0	0	0	0	0
1844794	1973-03-16	2017-01-26	43	0	1	1	2016-07-07	1	1	55	1	2	3	1	0	40	0	40	3+	°	Anthracycline	Taxanes	AC	Paclitaxel + Trastuzumab	4	12+12	1	1	3	0 (sn)	0	°	°	1	0	20	90	40	25	3+	°	2	1c	0	0	0	1	0	1
5060254	1973-04-15	2018-10-24	45	0	0	1	2018-01-25	0	1	59	1	2	3	1	0	0	0	80	0/1+	°	Anthracycline	Taxanes	AC	Paclitaxel	4	12	2	0	°	°	1	14	0	1	0	0	°	°	°	°	°	3	0	0	1	1	0	0	0
1596288	1973-07-10	2015-06-19	41	0	1	1	2014-12-10	0	0	°	1	1	4	1	0	80	30	50	0/1+	°	Anthracycline	Taxanes	AC	Docetaxel	4	4	2	0	°	°	1	14	2	1	1	100	90	20	5	0/1+	°	1	3	1a	0	0	1	0	0
1769124	1973-08-30	2015-10-27	42	0	1	1	2015-02-15	0	1	54	0	2	3	0	0	98	80	28	0/1+	°	Anthracycline	Taxanes	EC	Docetaxel	4	4	1	1	4	0 (sn)	0	°	°	1	0	12	90	0	5	0/1+	°	1	1c	0	0	0	1	0	0
1971387	1973-11-17	2019-06-28	46	0	1	1	2018-12-27	0	1	70	0	1	3	0	0	95	90	30	0/1+	°	Anthracycline	Taxanes	EC	Paclitaxel	4	12	2	1	1	0 (sn)	0	°	°	1	0	6	90	0	2	0/1+	°	1	1b	0	0	0	0	0	0
1694678	1974-04-10	2014-10-03	40	0	1	1	2014-01-16	0	0	°	0	1	4	1	0	0	0	67	3+	°	Anthracycline	Taxanes	FEC	Paclitaxel + Trastuzumab	3	12+12	2	0	°	°	1	25	0	1	0	15	0	0	15	3+	°	2	1c	0	0	0	1	0	1
1629245	1974-06-19	2014-10-23	39	0	1	1	2014-09-15	0	0	°	1	1	3	0	1	30	30	50	0/1+	°	Anthracycline	°	AC	°	6	°	2	0	°	°	1	16	6	1	1	37	80	70	14	0/1+	°	1	2	2a	0	0	1	0	0
1729132	1974-12-09	2015-11-06	41	0	1	1	2016-03-24	0	0	51	1	1	3	1	0	0	0	70	0/1+	°	Anthracycline	Taxanes	AC	Paclitaxel	4	12	2	0	°	°	1	10	0	1	0	0	°	°	°	°	°	3	0	0	1	1	0	0	0
19729132	1974-12-09	2015-11-06	41	0	1	1	2016-03-24	0	0	51	1	1	3	1	0	0	0	70	0/1+	°	Anthracycline	Taxanes	AC	Paclitaxel	4	12	2	0	°	°	1	10	0	1	0	0	°	°	°	°	°	3	0	0	1	1	0	0	0
121729132	1974-12-09	2015-11-06	41	0	1	1	2016-03-24	0	0	51	1	1	3	1	0	0	0	70	0/1+	°	Anthracycline	Taxanes	AC	Paclitaxel	4	12	2	0	°	°	1	10	0	1	0	0	°	°	°	°	°	3	0	0	1	1	0	0	0
1725624	1974-12-26	2015-11-03	41	0	1	1	2015-03-06	0	0	27	1	1	4	1	0	80	5	15	3+	°	Anthracycline	Taxanes	AC	Paclitaxel	4	12	2	1	1	0 (sn)	0	°	°	1	0	0	°	°	°	°	°	2	1mic	0	0	0	1	0	1
5097202	1975-02-06	2019-02-13	71	0	1	1	2018-06-27	0	1	98	0	1	3	1	0	0	0	60	3+	°	Anthracycline	Taxanes	AC	Paclitaxel + Trastuzumab	4	12+12	2	1	3	0 (sn)	0	°	°	1	0	0	°	°	°	°	°	2	is	0	0	0	0	0	1
1686661	1977-01-21	2014-08-13	37	0	0	1	2014-03-15	0	0	52	1	2	4	1	1	0	0	°	0/1+	°	Anthracycline + Taxanes	°	AT	°	6	°	2	0	°	°	1	31	31	1	1	250	0	0	70	0/1+	°	3	4	3a	0	0	1	1	0
5118161	1977-10-28	2018-11-13	41	1	1	1	2018-04-15	1	1	60	0	2	3	1	0	0	0	90	0/1+	°	Anthracycline	Taxanes	AC	Docetaxel	4	2	1	1	1	0 (sn)	0	°	°	1	0	0	°	°	°	°	°	3	0	0	1	1	1	0	0
59118161	1977-10-28	2018-11-13	41	1	1	1	2018-04-15	1	1	60	0	2	3	1	0	0	0	90	0/1+	°	Anthracycline	Taxanes	AC	Docetaxel	4	2	1	1	1	0 (sn)	0	°	°	1	0	0	°	°	°	°	°	3	0	0	1	1	1	0	0
521118161	1977-10-28	2018-11-13	41	1	1	1	2018-04-15	1	1	60	0	2	3	1	0	0	0	90	0/1+	°	Anthracycline	Taxanes	AC	Docetaxel	4	2	1	1	1	0 (sn)	0	°	°	1	0	0	°	°	°	°	°	3	0	0	1	1	1	0	0
1864763	1977-11-05	2017-08-02	40	0	1	1	2016-12-22	0	1	51	1	1	3	1	0	0	0	78	0/1+	°	Anthracycline	Taxanes	AC	Paclitaxel	4	12	1	1	1	0 (sn)	0	°	°	1	0	18	0	0	60	0/1+	°	3	1c	0	0	0	1	0	0
1391237	1978-06-29	2016-05-17	37	0	0	1	2015-10-09	0	0	51	1	1	3	1	0	30	0	30	3+	°	Anthracycline	Taxanes	AC	Docetaxel + Trastuzumab	4	4+4	2	0	°	°	1	20	3	1	1	35	0	0	40	3+	°	2	2	1a	0	0	1	0	1
5123836	1980-01-29	2019-07-04	38	0	1	1	2018-10-22	1	1	56	1	2	3	1	0	0	0	60	0/1+	°	Anthracycline	Taxanes	AC	Paclitaxel	4	12	2	0	°	°	1	12	1	1	0	19	0	0	35	0/1+	°	3	1c	1a	0	0	1	1	0
1440259	1981-12-05	2016-04-26	34	0	0	1	2015-10-02	0	1	80	1	2	3	0	1	80	0	30	3+	°	Anthracycline	Taxanes	AC	Paclitaxel + Trastuzumab	4	12+12	2	1	1	0 (sn)	0	°	°	1	0	0	°	°	°	°	°	2	is	0	0	0	0	0	1
1926977	1982-03-30	2018-05-04	35	0	1	1	°	0	1	51	0	1	3	0	0	0	0	65	0/1+	°	Anthracycline	Taxanes	AC	Paclitaxel	4	12	1	1	3	0 (sn)	0	°	°	1	0	0	°	°	°	°	°	3	is	0	0	0	1	0	0
1630635	1983-01-28	2014-05-20	30	0	1	1	2013-08-15	0	1	80	0	1	3	1	0	100	100	17	3+	°	Anthracycline	Taxanes	AC	Docetaxel + Trastuzumab	4	4+4	2	0	°	°	1	13	6	1	1	17	90	50	10	2+	1	2	1c	2a	0	0	1	0	1
5038851	1983-10-15	2018-05-25	34	0	1	1	2017-10-05	0	0	53	1	2	3	1	0	85	95	25	3+	°	Anthracycline	Taxanes	AC	Docetaxel + Trastuzumab	4	4+4	1	1	2	0 (sn)	0	°	°	1	0	0	°	°	°	°	°	2	0	0	1	1	1	0	0
59038851	1983-10-15	2018-05-25	34	0	1	1	2017-10-05	0	0	53	1	2	3	1	0	85	95	25	3+	°	Anthracycline	Taxanes	AC	Docetaxel + Trastuzumab	4	4+4	1	1	2	0 (sn)	0	°	°	1	0	0	°	°	°	°	°	2	0	0	1	1	1	0	0
521038851	1983-10-15	2018-05-25	34	0	1	1	2017-10-05	0	0	53	1	2	3	1	0	85	95	25	3+	°	Anthracycline	Taxanes	AC	Docetaxel + Trastuzumab	4	4+4	1	1	2	0 (sn)	0	°	°	1	0	0	°	°	°	°	°	2	0	0	1	1	1	0	0
1852155	1997-06-02	2017-07-04	20	0	0	1	2016-11-18	0	0	°	1	2	4	1	0	70	0	75	0/1+	°	Anthracycline	Taxanes	AC	Docetaxel	4	4	2	0	°	°	1	30	15	1	0	11	90	0	5	0/1+	°	1	1c	3a	0	0	1	0	0
			50		80			16	40	51	57			84	19			23.5																	41	13.5			10						24	23	95
[truncated: 14 more columns]

## Sheet: estrazione
			FU, DATEFU, DISTMET, DATEDISTMET, DISTMETSKEL, DISTMETLUNG, DISTMETLIVE, DISTMETSNC, DISTMETOTH, DISTMETOTHSITE, B01, B02, B03, D06, D15, D27, D30, D31, D38, D39, D40, D42, D44, D46, D48, D49, D51, D52, D56, D57, PET, PET_LN, D60, D61, D62, D68, D69, D69A, D71, D71A, D72, D73, D74, D76, E03, E06, E15, E28, G01, P01, I01, I08, I11, I13, I14, I16, I18, I20, I21, I23, I24, I25, I27, I30, I31, I42, I…
			(((NOT (M01='2') OR M01 IS NULL)) AND (M01='1')) AND (M01='1')
			casi neoadiuvanti in db, con diagnostica, profilo biologico pre e post, follow up, ricedute emetastasi.
